# Supplementary material for: Evaluation of Potentially Toxic Elements in Roadside Agricultural Soils Using Pollution Indices and Remediation Potential of Manure and Attapulgite in Wheat Cultivation
Source: Toxics. 2026 May 31;14(6):483. doi: 10.3390/toxics14060483 (PMC13307833; doi:10.3390/toxics14060483)
Supplement: Supplementary file 1 [file toxics-14-00483-s001.zip]

Archive with 1 entries (1 files):
- toxics-4291653-supplementary.pdf
